# Supplementary material for: Arthroscopy for Femoroacetabular Impingement in Athletes Versus Non-Athletes: Systematic Review and Meta-Analysis
Source: Healthcare (Basel). 2025 Feb 21;13(5):470. doi: 10.3390/healthcare13050470 (PMC11898926; doi:10.3390/healthcare13050470)
Supplement: Supplementary file 1 [file healthcare-13-00470-s001.zip]

Archive with 1 entries (1 files):
- healthcare-3373522-supplementary.pdf
